# Supplementary material for: Speech Emotion Recognition in Mental Health: Systematic Review of Voice-Based Applications
Source: JMIR Ment Health. 2025 Sep 30;12:e74260. doi: 10.2196/74260 (PMC12521853; doi:10.2196/74260)
Supplement: Multimedia Appendix 1 [file mental_v12i1e74260_app1.xlsx]

## Sheet: Bias
author	PATIENT SELECTION	INDEX TEST	REFERENCE STANDARD	FLOW AND TIMING
Belouali	High	Low	Low	Low
Cokal	High	Low	Low	Low
Gerczuk	High	Low	Low	Low
Gideon	High	Low	High	Low
Hansen	Low	Low	Low	Low
Mao	Low	Low	Low	Low
Wang	Low	Low	Low	Low
Yang	Low	Low	Low	Low
De Boer	Low	Low	Low	Low
Chakraborty	Low	Low	Low	Low
Stepanov	Low	Low	Low	Low
Yang	Low	Low	Low	Low
Yang	Unclear	Low	Low	Low
Zhou	High	Low	Low	Low
Low	8	14	13	14
High	5	0	1	0
Unclear	1	0	0	0

## Sheet: Applicability
author	PATIENT SELECTION	INDEX TEST	REFERENCE STANDARD
Belouali	High	Low	Low
Cokal	Unclear	Low	Low
Gerczuk	High	Low	Low
Gideon	Low	Low	Unclear
Hansen	Unclear	Low	Low
Mao	Low	Low	Low
Stanislawski	Low	Low	Low
Wang	Low	Low	Low
Yang	Low	Low	Low
De Boer	Low	Low	Low
Stepanov	Low	Low	Low
Yang	Low	Low	Low
Yang	Low	Low	Low
Zhou	Low	Low	Low
Low	10	14	13
High	2	0	0
Unclear	2	0	1
